# Supplementary material for: FOXR2 activation is not exclusive of CNS neuroblastoma
Source: Neuro Oncol. 2025 Apr 15;27(7):1801–12. doi: 10.1093/neuonc/noaf076 (PMC12417820; doi:10.1093/neuonc/noaf076)
Supplement: noaf076_suppl_Supplementary_Tables_1-7_Figures_1-9 [file noaf076_suppl_supplementary_tables_1-7_figures_1-9.zip › Suppl Table 1_Molecular information_20241031.xlsx]

## Sheet: Sheet1
Sample ID	Location	Diagnosis	FOXR2	FOXR2 Exons	-7	-6	-4	-3	-2	-1	1	Gene A RNA Breakpoint	FOXR2 RNA Breakpoint	Gene A DNA Breakpoint	FOXR2 DNA Breakpoint	Comment
SJHGG013_D	Cerebral	HGG, post-RT	KMT5B::FOXR2	Exon 1								chr11:67957384	chrX:55649602	chr11:55643322	chrX:67954109	KMT5B NM_017635.5 exon 2 is fused ~200bp upstream of FOXR2 NM_198451.4.
SJBT034586_D1_30M	Cerebral	HGG, post-RT	FTX::FOXR2	Exon 1								chrX:73494177	chrX:55649602	chrX:73470580	chrX:55641543	FTX NR_028379.1 exon 5 is fused ~200bp upstream of FOXR2 NM_198451.4.
SJHGG012_D	Cerebral	HGG, post-RT	FTX::FOXR2	Exons -2,-1,1								chrX:73500229	chrX:55634636	chrX:73499338	chrX:55620475	FTX NR_028379.1 exon 4 is fused ~15kb upstream of FOXR2 NM_198451.4 (exon -2).
SJBT033671_D1_30M	Cerebral	HGG, post-RT	ELAVL2::FOXR2	Exons -2,-1,1								chr9:23825804	chrX:55634636	N/A	N/A	ELAVL2 NM_004432.3 5’ UTR exon 1 is fused ~15kb upstream of FOXR2 NM_198451.4 (exon -2).
SJMB034234_D1	Cerebral	HGG, post-RT	TAB2::FOXR2	Exons -2,-1,1								chr6:149663969	chrX:55634636	chr6:149682130	chrX:55606734	TAB2 NM_015093.5 exon 3 is fused ~15kb upstream of FOXR2 NM_198451.4 (exon -2).
SJBT031687_D1	Cerebral	HGG, post-RT	CHM::FOXR2	Exons -2, -1, 1								chrX:85302488	chrX:55634636	chrX:85300547	chrX:55624817	CHM NM_000390.4 exon 1 is fused ~15kb upstream of FOXR2 NM_198451.4 (exon -2).
SJBT030439_D1	Cerebellum	HGG, post-RT	NLGN4X::FOXR2	Exons -2,-1,1								chrX:6146582	chrX:55634636	chrX:6109175	chrX:55578195	NLGN4X exon 1 is fused ~15kb upstream of FOXR2 NM_198451.4 (exon -2).
SJHGG031800_D1	Corpus callosum	HGG, post-RT	MED13L::FOXR2	Exons -2,-1,1								chr12:116714865	chrX:55634636	N/A	N/A	MED13L NM_015335.4 exon 1 is fused ~15kb upstream of FOXR2 NM_198451.4 (exon -2).
SJBT036202_D2_G1	Multifocal	HGG	USP51::FOXR2	Exons -2,-1,1								chrX:55515602	chrX:55634636	chrX:55615861	chrX:55515403	USP51 NM_201286.3 exon 1 (5' UTR) is fused ~15kb upstream of FOXR2 NM_198451.4 (exon -2).
SJHGG010_D	Spinal cord	HGG	ZC4H2::FOXR2	Exons -2,-1,1								chrX:64196205	chrX:55634636	chrX:64181795	chrX:55609602	ZC4H2 NM_018684.4 exon 1 is fused ~15kb upstream of FOXR2 NM_198451.4 (exon -2).
SJST032384_D1_30M	Cerebral	HGG, NET-PATZ1	ITFG1::FOXR2	Exons -2,-1,1								chr16:47462715	chrX:55634636	N/A	N/A	ITFG1 NM_030790.5 exon 6 is fused ~15kb upstream of FOXR2 NM_198451.4 (exon -2).
SJBT034693_D1	Cerebral	HGNET	RFN144A::FOXR2	Exons -2,-1,1								chr2:7081278	chrX:55634636	chr2:7123583	chrX:55627097	RNF144A NM_014746.6 exon 2 is fused ~15kb upstream of FOXR2 NM_198451.4 (exon -2).
SJHGG030242	Cerebral	HGNET	L1::FOXR2	Exons -2,-1,1								N/A	chrX:55634636	N/A	chrX:55623483	L1 is fused ~15kb upstream of FOXR2 NM_198451.4 (exon -2).
SJBT032161_D1	Cerebral	CNS NB	L1::FOXR2	Exons -2,-1,1								N/A	chrX:55634636	N/A	N/A	L1 is fused ~15kb upstream of FOXR2 NM_198451.4 (exon -2). Has same soft clips as SJHGG030242.
SJBT032905_D1	Cerebral	CNS NB	RBM10::FOXR2	Exons -6,-2,-1,1								chrX:47006897	chrX:55562069	N/A	N/A	RBM10 NM_005676.5 exon 2 is fused ~87kb upstream of FOXR2 NM_198451.4 (exon -6).
SJPNET062478_D1	Cerebral	CNS NB	BCOR::FOXR2	Exons -6,-2,-1,1								chrX:39956468	chrX:55562069	chrX:39953182	chrX:55524169	BCOR NM_017745.6 exon 1 is fused ~87kb upstream of FOXR2 NM_198451.4 (exon -6).
SJBT032549_D1_30M	Cerebral	CNS NB	MARCHF6::FOXR2	Exons -6,-2,-1,1								chr5:10354029	chrX:55562069	chr5:10372411	chrX:55535689	MARCHF6 NM_005885.4 exon 1 is fused ~87kb upstream of FOXR2 NM_198451.4 (exon -6).
SJBT034845_D1	Cerebral	CNS NB	USP51::FOXR2	Exons -6, -2, -1, 1								chrX:55515602	chrX:55562069	N/A	N/A	USP51 NM_201286.3 exon 1 (5'UTR) is fused ~87kb upstream of FOXR2 NM_198451.4 (exon -6).
SJHGG140_D	Cerebral	CNS NB	Activation exon -7 promoter	Exons -7,-6,-2,-1,1								N/A	N/A	N/A	N/A	No consistent soft clips indicating SV breakpoint in RNA.
SJHGG014_D	Thalamus	DMG	Activation exon -3 promoter	Exons -3,-2,-1,1								N/A	N/A	N/A	N/A	No consistent soft clips indicating SV breakpoint in RNA.
SJHGG030544_D2	Thalamus	DMG	Activation exon -3 promoter	Exons -3,-2,-1,1								N/A	N/A	N/A	N/A	No consistent soft clips indicating SV breakpoint in WGS or RNA.
SJBT034298_D1	Pons	DMG	CASK::FOXR2	Exons -2,-1,1								chrX:41782183	chrX:55634636	chrX:41771933	chrX:55622524	CASK NM003688.3 exon 1 is fused ~15kb upstream of FOXR2 NM_198451.4 (exon -2).
SJHGG032441_D1	Pons	DMG	Activation exon -3 promoter	Exons -3,-2,-1,1								N/A	N/A	N/A	N/A	No consistent soft clips indicating SV breakpoint in RNA.
SJHGG030671_D1	Pons	DMG	Activation exon -3 promoter	Exons -3,-2,-1,1								N/A	N/A	N/A	N/A	No consistent soft clips indicating SV breakpoint in RNA.
SJHGG112_D	Pons	DMG	Activation exon -3 promoter	Exons -3,-2,-1,1								N/A	N/A	N/A	N/A	No consistent soft clips indicating SV breakpoint in WGS or RNA.
SJLGG033467_D1_G1	Pons	DMG	Activation exon -3 promoter	Exons -3,-2,-1,1								N/A	N/A	N/A	N/A	No consistent soft clips indicating SV breakpoint in RNA.
SJHGG031279_D1_G1	Pons	DMG	Activation exon -3 promoter	Exons -3,-2,-1,1								N/A	N/A	N/A	N/A	No consistent soft clips indicating SV breakpoint in RNA.
SJHGG031282_D1_G1	Pons	DMG	Activation exon -3 promoter	Exons -3,-2,-1,1								N/A	N/A	N/A	N/A	No consistent soft clips indicating SV breakpoint in RNA.
SJHGG032295_D1	Pons	DMG	Activation exon -3 promoter	Exons -3, -2, -1, 1								N/A	N/A	N/A	N/A	No consistent soft clips indicating SV breakpoint in RNA.
SJBT031541_D1	Pineal	PPTID	Activation exon -3 promoter	Exons -3, -2, -1, 1								N/A	N/A	N/A	N/A	No consistent soft clips indicating SV breakpoint in RNA.
SJBT030427_D1	Pineal	PB-FOXR2	Activation exon -3 promoter	Exons -3,-2,-1,1								N/A	N/A	N/A	N/A	No consistent soft clips indicating SV breakpoint in WGS or RNA.
SJBT067588	Pineal	PB-FOXR2	Activation exon -3 promoter	Exons -3,-2,-1,1								N/A	N/A	N/A	N/A	No consistent soft clips indicating SV breakpoint in RNA.
SJPBL063204	Pineal	PB-FOXR2	Activation exon -3 promoter	Exons -3,-2,-1,1								N/A	N/A	N/A	N/A	No consistent soft clips indicating SV breakpoint in RNA.
SJBT031704_D1	Pineal	Pineal anlage tumor	TBL1XR1::FOXR2	Exons -6, -2, -1, 1								chr3:176816254	chrX:55562069	chr3:176806198	chrX:55534637	TBL1XR1 NM_024665.6 exon 2 is fused ~87kb upstream of FOXR2 NM_198451.4 (exon -6).
SJMB031813_D1	Cerebellum	SHH MB	FAM156A::FOXR2	Exons -2,-1,1								chrX:52984352	chrX:55634636	N/A	N/A	FAM156A NM_014138.4 exon 4 is fused ~15kb upstream of FOXR2 NM_198451.4 (exon -2). FAM156B has identical blat. DNA breakpoints appear complex (many valid chrX events).
