# Supplementary material for: FOXR2 activation is not exclusive of CNS neuroblastoma
Source: Neuro Oncol. 2025 Apr 15;27(7):1801–12. doi: 10.1093/neuonc/noaf076 (PMC12417820; doi:10.1093/neuonc/noaf076)
Supplement: noaf076_suppl_Supplementary_Tables_1-7_Figures_1-9 [file noaf076_suppl_supplementary_tables_1-7_figures_1-9.zip › Suppl Table 6_Partner gene overview_20240816.xlsx]

## Sheet: Partner Gene Overview
FOXR2 Partner Gene	Approved Name	Cytoband	OMIM (gene)	Phenotype	Phenotype MIM number	GTEX	Gene info (RefSeq)	Protein info (UniProt)	Harmonizome 3.0
CHM	CHM Rab escort protein	Xq21.2	300390	Choroideremia	303100	https://gtexportal.org/home/gene/CHM	This gene encodes component A of the RAB geranylgeranyl transferase holoenzyme. In the dimeric holoenzyme, this subunit binds unprenylated Rab GTPases and then presents them to the catalytic Rab GGTase subunit for the geranylgeranyl transfer reaction. Rab GTPases need to be geranylgeranyled on either one or two cysteine residues in their C-terminus to localize to the correct intracellular membran…	Substrate-binding subunit of the Rab geranylgeranyltransferase (GGTase) complex. Binds unprenylated Rab proteins and presents the substrate peptide to the catalytic component B composed of RABGGTA and RABGGTB, and remains bound to it after the geranylgeranyl transfer reaction. The component A is thought to be regenerated by transferring its prenylated Rab back to the donor membrane. Besides, a pr…	https://maayanlab.cloud/Harmonizome/gene/CHM
FTX	FTX transcript, XIST regulator	Xq13.2	300936			https://www.gtexportal.org/home/gene/FTX	This gene is located upstream of XIST, within the X-inactivation center (XIC). It produces a spliced long non-coding RNA that is thought to positively regulate the expression of XIST, which is essential for the initiation and spread of X-inactivation. [provided by RefSeq, May 2015]		https://maayanlab.cloud/Harmonizome/gene/FTX
ZC4H2	zinc finger C4H2-type containing	Xq11.2	300897	Wieacker-Wolff syndrome; Wieacker-Wolff syndrome, female-restricted	314580, 301041	https://www.gtexportal.org/home/gene/ZC4H2	This gene encodes a member of the zinc finger domain-containing protein family. This family member has a C-terminal zinc finger domain that is characterized by four cysteine residues and two histidine residues, and it also includes a coiled-coil region. This protein has been detected as an autoantigen in hepatocellular carcinoma patients. This gene has been identified as a potential candidate for…	Zinc finger C4H2 domain-containing protein; Plays a role in interneurons differentiation. Involved in neuronal development and in neuromuscular junction formation.	https://maayanlab.cloud/Harmonizome/gene/ZC4H2
NLGN4X	neuroligin 4 X-linked	Xp22.32-p22.31	300427	Intellectual developmental disorder, X-linked	300495	https://www.gtexportal.org/home/gene/NLGN4X	This gene encodes a member of the type-B carboxylesterase/lipase protein family. The encoded protein belongs to a family of neuronal cell surface proteins. Members of this family may act as splice site-specific ligands for beta-neurexins and may be involved in the formation and remodeling of central nervous system synapses. The encoded protein interacts with discs large homolog 4 (DLG4). Mutation…	Neuroligin-4, X-linked; Putative neuronal cell surface protein involved in cell-cell- interactions; Belongs to the type-B carboxylesterase/lipase family.	https://maayanlab.cloud/Harmonizome/gene/NLGN4X
BCOR	BCL6 corepressor	Xp11.4	300485	Microphthalmia, syndromic 2	300166	https://www.gtexportal.org/home/gene/BCOR	The protein encoded by this gene was identified as an interacting corepressor of BCL6, a POZ/zinc finger transcription repressor that is required for germinal center formation and may influence apoptosis. This protein selectively interacts with the POZ domain of BCL6, but not with eight other POZ proteins. Specific class I and II histone deacetylases (HDACs) have been shown to interact with this …	BCL-6 corepressor; Transcriptional corepressor. May specifically inhibit gene expression when recruited to promoter regions by sequence-specific DNA- binding proteins such as BCL6 and MLLT3. This repression may be mediated at least in part by histone deacetylase activities which can associate with this corepressor. Involved in the repression of TFAP2A; impairs binding of BCL6 and KDM2B to TFAP2A …	https://maayanlab.cloud/Harmonizome/gene/BCOR
CASK	calcium/calmodulin dependent serine protein kinase	Xp11.4	300172	FG syndrome 4; Intellectual developmental disorder and microcephaly with pontine and cerebellar hypoplasia	300422, 300749	https://www.gtexportal.org/home/gene/CASK	This gene encodes a calcium/calmodulin-dependent serine protein kinase. The encoded protein is a MAGUK (membrane-associated guanylate kinase) protein family member. These proteins are scaffold proteins and the encoded protein is located at synapses in the brain. Mutations in this gene are associated with FG syndrome 4, mental retardation and microcephaly with pontine and cerebellar hypoplasia, an…	Peripheral plasma membrane protein CASK; Multidomain scaffolding protein with a role in synaptic transmembrane protein anchoring and ion channel trafficking. Contributes to neural development and regulation of gene expression via interaction with the transcription factor TBR1. Binds to cell-surface proteins, including amyloid precursor protein, neurexins and syndecans. May mediate a link between …	https://maayanlab.cloud/Harmonizome/gene/CASK
RBM10	RNA binding motif protein 10	Xp11.3	300080	TARP syndrome	311900	https://www.gtexportal.org/home/gene/RBM10	This gene encodes a nuclear protein that belongs to a family proteins that contain an RNA-binding motif. The encoded protein associates with hnRNP proteins and may be involved in regulating alternative splicing. Defects in this gene are the cause of the X-linked recessive disorder, TARP syndrome. Alternate splicing results in multiple transcript variants.[provided by RefSeq, Mar 2011]	RNA-binding protein 10; May be involved in post-transcriptional processing, most probably in mRNA splicing. Binds to RNA homopolymers, with a preference for poly(G) and poly(U) and little for poly(A) (By similarity). May bind to specific miRNA hairpins.	https://maayanlab.cloud/Harmonizome/gene/RBM10
FAM156A	family with sequence similarity 156 member A	Xp11.22				https://www.gtexportal.org/home/gene/FAM156A	Predicted to enable methylated histone binding activity. Located in nuclear envelope. [provided by Alliance of Genome Resources, Apr 2022]	Family with sequence similarity 156 member A.	https://maayanlab.cloud/Harmonizome/gene/FAM156A
USP51	ubiquitin specific peptidase 51	Xp11.21				https://www.gtexportal.org/home/gene/USP51	Enables chromatin binding activity; histone binding activity; and thiol-dependent deubiquitinase. Involved in histone deubiquitination; regulation of cell cycle process; and regulation of double-strand break repair. Predicted to be located in chromosome. [provided by Alliance of Genome Resources, Apr 2022]	Ubiquitin carboxyl-terminal hydrolase 51; Specifically deubiquitinates 'Lys-14' (H2AK13Ub) and 'Lys- 16'(H2AK15Ub) of histone H2A regulating the DNA damage response at double-strand breaks (DSBs). USP51 is recruited to chromatin after DNA damage and regulates the dynamic assembly/disassembly of TP53BP1 and BRCA1. Exhibits also activity for 'Lys-27' or 'Lys-63'-linked di-ubiquitin.	https://maayanlab.cloud/Harmonizome/gene/USP51
RNF144A	ring finger protein 144A	2p25.1	619454			https://www.gtexportal.org/home/gene/RNF144A	The protein encoded by this protein contains a RING finger, a motif known to be involved in protein-DNA and protein-protein interactions. The mouse counterpart of this protein has been shown to interact with Ube2l3/UbcM4, which is an ubiquitin-conjugating enzyme involved in embryonic development. [provided by RefSeq, Jul 2008]	E3 ubiquitin-protein ligase RNF144A; E3 ubiquitin-protein ligase which accepts ubiquitin from E2 ubiquitin-conjugating enzymes UBE2L3 and UBE2L6 in the form of a thioester and then directly transfers the ubiquitin to targeted substrates. Mediates the ubiquitination and degradation of the DNA damage kinase PRKDC; Belongs to the RBR family. RNF144 subfamily.	https://maayanlab.cloud/Harmonizome/gene/RNF144A
TBL1XR1	TBL1X/Y related 1	3q26.32	608628	Intellectual developmental disorder, autosomal dominant 41; Pierpont syndrome	616944, 602342	https://gtexportal.org/home/gene/TBL1XR1	The protein encoded by this gene has sequence similarity with members of the WD40 repeat-containing protein family. The WD40 group is a large family of proteins, which appear to have a regulatory function. It is believed that the WD40 repeats mediate protein-protein interactions and members of the family are involved in signal transduction, RNA processing, gene regulation, vesicular trafficking, …	F-box-like protein involved in the recruitment of the ubiquitin/19S proteasome complex to nuclear receptor-regulated transcription units. Plays an essential role in transcription activation mediated by nuclear receptors. Probably acts as integral component of the N-Cor corepressor complex that mediates the recruitment of the 19S proteasome complex, leading to the subsequent proteasomal degradatio…	https://maayanlab.cloud/Harmonizome/gene/TBL1XR1
MARCHF6	membrane associated ring-CH-type finger 6	5p15.2	613297	Epilepsy, familial adult myoclonic, 3	613608	https://www.gtexportal.org/home/gene/MARCH6	This gene encodes a member of a family of membrane-associated E3 ubiquitin ligases containing RING-CH-type zinc finger motifs. Ubiquitination of type II deiodinase by the encoded protein is an important regulatory step in thyroid hormone signalling. Alternatively spliced transcript variants encoding multiple isoforms have been observed for this gene. [provided by RefSeq, Jul 2012]	E3 ubiquitin-protein ligase MARCHF6; E3 ubiquitin-protein ligase that promotes 'Lys-48'-linked ubiquitination of target proteins, leading to their proteasomal degradation. Promotes ubiquitination of DIO2, leading to its degradation. Promotes ubiquitination of SQLE, leading to its degradation. E3 ubiquitin ligases accept ubiquitin from an E2 ubiquitin-conjugating enzyme in the form of a thioester …	https://maayanlab.cloud/Harmonizome/gene/MARCHF6
TAB2	TGF-beta activated kinase 1 (MAP3K7) binding protein 2	6q25.1	605101	Congenital heart defects, nonsyndromic, 2	614980	https://www.gtexportal.org/home/gene/TAB2	The protein encoded by this gene is an activator of MAP3K7/TAK1, which is required for for the IL-1 induced activation of nuclear factor kappaB and MAPK8/JNK. This protein forms a kinase complex with TRAF6, MAP3K7 and TAB1, and it thus serves as an adaptor that links MAP3K7 and TRAF6. This protein, along with TAB1 and MAP3K7, also participates in the signal transduction induced by TNFSF11/RANKl t…	TGF-beta-activated kinase 1 and MAP3K7-binding protein 2; Adapter linking MAP3K7/TAK1 and TRAF6. Promotes MAP3K7 activation in the IL1 signaling pathway. The binding of 'Lys-63'-linked polyubiquitin chains to TAB2 promotes autophosphorylation of MAP3K7 at 'Thr-187'. Involved in heart development.	https://maayanlab.cloud/Harmonizome/gene/TAB2
ELAVL2	ELAV like RNA binding protein 2	9p21.3	601673			https://www.gtexportal.org/home/gene/ELAVL2	The protein encoded by this gene is a neural-specific RNA-binding protein that is known to bind to several 3' UTRs, including its own and also that of FOS and ID. The encoded protein may recognize a GAAA motif in the RNA. Three transcript variants encoding two different isoforms have been found for this gene. [provided by RefSeq, Jan 2010]	ELAV-like protein 2; RNA-binding protein that binds to the 3' untranslated region (3'UTR) of target mRNAs (By similarity). Seems to recognize a GAAA motif (By similarity). Can bind to its own 3'UTR, the FOS 3'UTR and the ID 3'UTR (By similarity); Belongs to the RRM elav family.	https://maayanlab.cloud/Harmonizome/gene/ELAVL2
KMT5B	lysine methyltransferase 5B	11q13.2	610881	Intellectual developmental disorder, autosomal dominant 51	617788	https://www.gtexportal.org/home/gene/KMT5B	This gene encodes a protein that contains a SET domain. SET domains appear to be protein-protein interaction domains that mediate interactions with a family of proteins that display similarity with dual-specificity phosphatases (dsPTPases). The function of this gene has not been determined. Several alternatively spliced transcript variants encoding different isoforms have been found for this gene…	Histone-lysine N-methyltransferase KMT5B; Histone methyltransferase that specifically methylates monomethylated 'Lys-20' (H4K20me1) and dimethylated 'Lys-20' (H4K20me2) of histone H4 to produce respectively dimethylated 'Lys-20' (H4K20me2) and trimethylated 'Lys-20' (H4K20me3) and thus regulates transcription and maintenance of genome integrity. In vitro also methylates unmodified 'Lys-20' (H4K20…	https://maayanlab.cloud/Harmonizome/gene/KMT5B
MED13L	mediator complex subunit 13L	12q24.21	608771	Impaired intellectual development and distinctive facial features with or without cardiac defects	616789	https://www.gtexportal.org/home/gene/MED13L	The protein encoded by this gene is a subunit of the Mediator complex, a large complex of proteins that functions as a transcriptional coactivator for most RNA polymerase II-transcribed genes. The encoded protein is involved in early development of the heart and brain. Defects in this gene are a cause of transposition of the great arteries, dextro-looped (DTGA).[provided by RefSeq, Jul 2010]	Mediator of RNA polymerase II transcription subunit 13-like; Component of the Mediator complex, a coactivator involved in the regulated transcription of nearly all RNA polymerase II-dependent genes. Mediator functions as a bridge to convey information from gene- specific regulatory proteins to the basal RNA polymerase II transcription machinery. Mediator is recruited to promoters by direct intera…	https://maayanlab.cloud/Harmonizome/gene/MED13L
ITFG1	integrin alpha FG-GAP repeat containing 1	16q12.1	611803			https://www.gtexportal.org/home/gene/ITFG1	Located in extracellular exosome. [provided by Alliance of Genome Resources, Apr 2022]	T-cell immunomodulatory protein; Modulator of T-cell function. Has a protective effect in graft versus host disease model (By similarity); Belongs to the TIP family.	https://maayanlab.cloud/Harmonizome/gene/ITFG1
