# Supplementary material for: FOXR2 activation is not exclusive of CNS neuroblastoma
Source: Neuro Oncol. 2025 Apr 15;27(7):1801–12. doi: 10.1093/neuonc/noaf076 (PMC12417820; doi:10.1093/neuonc/noaf076)
Supplement: noaf076_suppl_Supplementary_Tables_1-7_Figures_1-9 [file noaf076_suppl_supplementary_tables_1-7_figures_1-9.zip › Suppl Table 7_Activated_vs_Inactivated_FOXR2_SigTFT.xlsx]

## Sheet: Sheet1
Pathway	pval	padj	EnrichmentScore	Normalized EnrichmentScore
FOXR2_TARGET_GENES	0.00190114	0.0375815	0.656209	3.09548
GGAANCGGAANY_UNKNOWN	0.00221239	0.0422261	0.647863	2.5286
MAPK3_TARGET_GENES	0.00214592	0.0416761	0.652096	2.52056
GABP_B	0.0018622	0.0375815	0.500062	2.396
ZNF581_TARGET_GENES	0.00187266	0.0375815	0.481147	2.33265
SCGGAAGY_ELK1_02	0.00151286	0.0375815	0.394258	2.32011
FOXE1_TARGET_GENES	0.00162866	0.0375815	0.39253	2.17961
SETD7_TARGET_GENES	0.0015748	0.0375815	0.370835	2.11845
CDC73_TARGET_GENES	0.0017094	0.0375815	0.387511	2.09644
ZZZ3_TARGET_GENES	0.00189394	0.0375815	0.427636	2.09312
ELF2_TARGET_GENES	0.00151515	0.0375815	0.349921	2.05865
NRF2_01	0.00188679	0.0375815	0.421637	2.01928
SNRNP70_TARGET_GENES	0.00162338	0.0375815	0.35379	1.99838
ZNF784_TARGET_GENES	0.00181159	0.0375815	0.381716	1.98187
KAT5_TARGET_GENES	0.00166389	0.0375815	0.352263	1.95767
NPM1_TARGET_GENES	0.00186916	0.0375815	0.394929	1.95578
ELK1_02	0.00190114	0.0375815	0.413659	1.95132
BANP_TARGET_GENES	0.00170648	0.0375815	0.348955	1.88581
EPC1_TARGET_GENES	0.0018622	0.0375815	0.372836	1.87753
ZNF830_TARGET_GENES	0.00188324	0.0375815	0.388116	1.847
ELF5_TARGET_GENES	0.00182482	0.0375815	0.352609	1.82384
CETS1P54_01	0.0018622	0.0375815	0.376737	1.8051
E2F1_Q3_01	0.00185874	0.0375815	0.366533	1.79196
KAT2A_TARGET_GENES	0.00158479	0.0375815	0.312295	1.79025
DBP_TARGET_GENES	0.0015083	0.0375815	0.297947	1.75384
SNIP1_TARGET_GENES	0.00165289	0.0375815	0.318905	1.74907
BARHL1_TARGET_GENES	0.00154321	0.0375815	0.300647	1.74642
ATF6_TARGET_GENES	0.0015748	0.0375815	0.304521	1.74422
WRNIP1_TARGET_GENES	0.00152672	0.0375815	0.29689	1.73276
CACGTG_MYC_Q2	0.00152672	0.0375815	0.293036	1.72045
ADA2_TARGET_GENES	0.00161031	0.0375815	0.302464	1.70092
ZNF711_TARGET_GENES	0.00149477	0.0375815	0.283161	1.6863
KLF7_TARGET_GENES	0.00162866	0.0375815	0.298073	1.67467
MGGAAGTG_GABP_B	0.00162602	0.0375815	0.294822	1.65677
SETD1A_TARGET_GENES	0.00152672	0.0375815	0.281549	1.65438
TEAD2_TARGET_GENES	0.00150602	0.0375815	0.278943	1.64768
ZNF660_TARGET_GENES	0.00170358	0.0375815	0.302461	1.64534
BARX1_TARGET_GENES	0.0015625	0.0375815	0.283557	1.63524
HOXC6_TARGET_GENES	0.00156495	0.0375815	0.283091	1.63314
DIDO1_TARGET_GENES	0.00151286	0.0375815	0.276811	1.62881
ID2_TARGET_GENES	0.00156986	0.0375815	0.284054	1.6236
HOXA1_TARGET_GENES	0.0015748	0.0375815	0.280654	1.61729
HOXB4_TARGET_GENES	0.00154321	0.0375815	0.277931	1.61447
ZNF322_TARGET_GENES	0.00158983	0.0375815	0.282951	1.61031
ZSCAN31_TARGET_GENES	0.00163934	0.0375815	0.283722	1.59252
LHX2_TARGET_GENES	0.00149031	0.0375815	0.268795	1.59167
FOXD2_TARGET_GENES	0.00152672	0.0375815	0.270883	1.59133
ZNF407_TARGET_GENES	0.00143678	0.0375815	0.26241	1.58272
NFE2L1_TARGET_GENES	0.00147275	0.0375815	0.263559	1.58132
CHAF1B_TARGET_GENES	0.00157978	0.0375815	0.275848	1.57401
ZFHX3_TARGET_GENES	0.00148368	0.0375815	0.260832	1.55574
ZBTB12_TARGET_GENES	0.0015083	0.0375815	0.26306	1.5502
UBN1_TARGET_GENES	0.00147275	0.0375815	0.255696	1.537
FXR1_TARGET_GENES	0.00154083	0.0375815	0.260286	1.51889
ZNF30_TARGET_GENES	0.00150376	0.0375815	0.254194	1.50517
ZNF184_TARGET_GENES	0.00149477	0.0375815	0.251103	1.49023
RYBP_TARGET_GENES	0.00140449	0.0375815	0.241519	1.46799
ZNF592_TARGET_GENES	0.00140845	0.0375815	0.238664	1.45309
